# Supplementary material for: Artificial Intelligence-Assisted Drug and Biomarker Discovery for Glioblastoma: A Scoping Review of the Literature
Source: Cancers (Basel). 2025 Feb 7;17(4):571. doi: 10.3390/cancers17040571 (PMC11852502; doi:10.3390/cancers17040571)
Supplement: Supplementary file 1 [file cancers-17-00571-s001.zip]

Archive with 1 entries (1 files):
- cancers-3446619-supplementary.pdf
